# Supplementary material for: Thermoelectric Properties of N-Type Poly (Ether Ether Ketone)/Carbon Nanofiber Melt-Processed Composites
Source: Polymers (Basel). 2022 Nov 8;14(22):4803. doi: 10.3390/polym14224803 (PMC9699565; doi:10.3390/polym14224803)
Supplement: Supplementary file 1 [file polymers-14-04803-s001.zip]

Archive with 1 entries (1 files):
- polymers-1984596-supplementary.pdf
